# Supplementary material for: Emergence of SARS-CoV-2 Spike Mutations during Prolonged Infection in Immunocompromised Hosts
Source: Microbiol Spectr. 2022 May 11;10(3):e00791-22. doi: 10.1128/spectrum.00791-22 (PMC9241677; doi:10.1128/spectrum.00791-22)
Supplement: SUPPLEMENTAL FILE 1 — Supplemental material. Download spectrum.00791-22-s001.xlsx, XLSX file, 0.1 MB [file spectrum.00791-22-s001.xlsx]

## Sheet: Fig 1A supplemental data
Sequenced sample	Date	Day of illness	Hospitalization	Rapid antigen test	E gene CT value	N gene CT value	S gene CT value	orf1ab CT value	COVID-19 Treatment	COVID-19 Treatment	Immunosuppressive drugs	Immunosuppressive drugs	Immunosuppressive drugs	Serology
											Equivalent prednisolone dose calculated	Actual steroid adminstrated		RBD IgG	N protein
	2021-11-15	1	Hospitalization 15/11/2021 to 19/12/2021	Negative	Not detected	Not detected	Not applicable	Not applicable			10mg / 15mg on alternate day eg day1 15mg day2 10mg day3 15mg	Prenisolone 10mg / 15mg EOM eg day1 15mg day2 10mg day3 15mg	Ruxolitinib 5mg everyday	Not done	Not done
	2021-11-16	2		Negative	Not done	Not done	Not applicable	Not applicable						153.5	Not done
	2021-11-17	3		Negative	34.7	37.6	Not applicable	Not applicable	Remdesivir 17/11/21 - 21/11/21	Regeneron 17/11/21				Not done	Not done
PA_D4	2021-11-18	4		Not done	27.9	30.6	Not applicable	Not applicable						Not done	Not done
	2021-11-19	5		Not done	Not done	Not done	Not applicable	Not applicable						Not done	Not done
	2021-11-23	9		Not done	26.7	27.4	Not applicable	Not applicable						Not done	Not done
	2021-11-26	12		Not done	32.1	33.4	Not applicable	Not applicable						Not done	Not done
	2021-04-12	21		Not done	14.3	15.7	Not applicable	Not applicable						Not done	Not done
	2021-05-12	22		Not done	11.6	13.7	Not applicable	Not applicable	Remdesivir 6/12/21 - 10/12/21					Not done	Not done
	2021-06-12	23		Positive	Not done	Not done	Not applicable	Not applicable			10mg daily 6/12-2/1/22	Prenisolone 10mg OM 6/12-2/1/22		> 40000	Not done
	2021-12-13	28		Not done	21.3	22.9	Not applicable	Not applicable						Not done	Not done
	2021-12-17	32		Not done	25	26.6	Not applicable	Not applicable						Not done	Not done
PA_D50	2022-03-01	50	Hospitalization on 3/1/2022 to 14/2/2022	Not done	12.7	15.5	Not applicable	Not applicable	Remdesivir 3/1/21 - 12/1/21		75mg	100mg hydrocortison Q8H		Not done	Not done
	2022-04-01	51		Positive	Not applicable	9.46 (TaqPath)	10.82(TaqPath)	9.97(TaqPath)			75mg	100mg hydrocortison Q8H		14977.8	Negative
	2022-05-01			Not done	Not done	Not done	Not applicable	Not applicable			75mg	100mg hydrocortison Q8H		Not done	Not done
	2022-06-01			Not done	Not done	Not done	Not applicable	Not applicable			37.5mg	50mg hydrocortison Q8H		Not done	Not done
	2022-07-01	54		Not done	20.1	22.1	Not applicable	Not applicable			37.5mg	50mg hydrocortison Q8H		Not done	Not done
	2022-08-01			Not done	Not done	Not done	Not applicable	Not applicable			37.5mg	50mg hydrocortison Q8H		Not done	Not done
	2022-09-01			Not done	Not done	Not done	Not applicable	Not applicable			30mg	Prednisolone 20mg 8am 10mg 4pm		Not done	Not done
	2022-10-01	57		Not done	19.8	21.9	Not applicable	Not applicable			30mg	Prednisolone 20mg 8am 10mg 4pm		Not done	Not done
	2022-11-01			Not done	Not done	Not done	Not applicable	Not applicable			10mg	Prenisolone 10mg OM		Not done	Not done
	2022-12-01	59		Not done	22.5	24.8	Not applicable	Not applicable						Not done	Not done
	2022-02-14	61		Positive	Not done	Not done	Not applicable	Not applicable						Not done	Not done
	2022-01-17	64		Not done	20.4	22.6	Not applicable	Not applicable						Not done	Not done
	24/1/2022	71		Not done	23.8	26.3	Not applicable	Not applicable						Not done	Not done
	28/1/2022	75		Not done	18.1	20.3	Not applicable	Not applicable						Not done	Not done
	2022-04-02	81		Not done	22.8	25.2	Not applicable	Not applicable						Not done	Not done
	17/2/2022	94		Not done	26.4	28.7	Not applicable	Not applicable						Not done	Not done
