# Supplementary material for: Emergence of SARS-CoV-2 Spike Mutations during Prolonged Infection in Immunocompromised Hosts
Source: Microbiol Spectr. 2022 May 11;10(3):e00791-22. doi: 10.1128/spectrum.00791-22 (PMC9241677; doi:10.1128/spectrum.00791-22)
Supplement: SUPPLEMENTAL FILE 2 — Supplemental material. Download spectrum.00791-22-s002.xlsx, XLSX file, 0.01 MB [file spectrum.00791-22-s002.xlsx]

## Sheet: Fig 1B
Sequenced sample	Date	Day of illness (X axis)	Hospitalization	E gene CT value	N gene CT value	S gene CT value	orf1ab CT value	COVID-19 Treatment	Other Treatment	Immunosuppressive drugs	Immunosuppressive drugs	Serology
										Equivalent prednisolone dose calculated	Actual steroid adminstrated	RBD IgG	N protein
PB_D1	2021-11-13	1	admitted to hospital on 13/11/21	15.9	18.5	Not applicable	Not applicable	Remdesivir 13/11/21-20/11/21		40mg	Prednisolone 40mg OM	Not done	Not done
	2021-11-14	2		Not done	Not done	Not applicable	Not applicable			53.3mg	IV Dexamethasone 8mg OM	<50	negative
	2021-11-15	3		19.4	21.9	Not applicable	Not applicable	Regeneron 15/11/21		53.3mg	IV Dexamethasone 8mg OM	Not done	Not done
	2021-11-16	4		Not done	Not done	Not applicable	Not applicable			53.3mg	IV Dexamethasone 8mg OM	Not done	Not done
	2021-11-17	5	High dependency unit	Not done	Not done	Not applicable	Not applicable			53.3mg	IV Dexamethasone 8mg OM	Not done	Not done
	2021-11-18	6	Intensive care unit | mechanical ventilation 18/11/2021 to 23/11/2021	Not done	Not done	Not applicable	Not applicable	Tocilizumab 18/11/21		53.3mg	IV Dexamethasone 8mg OM	Not done	Not done
	2021-11-19	7		Not done	Not done	Not applicable	Not applicable			40mg	IV Dexamethasone 6mg OM	Not done	Not done
	2021-11-20	8		Not done	Not done	Not applicable	Not applicable	Redmesivir stopped on 20/11/21 due to arrhythmia and deranged LFTs		40mg	IV Dexamethasone 6mg OM	Not done	Not done
	2021-11-21	9		Not done	Not done	Not applicable	Not applicable			40mg	IV Dexamethasone 6mg OM	Not done	Not done
	2021-11-22	10		Not done	Not done	Not applicable	Not applicable			26.7mg	IV Dexamethasone 4mg OM	Not done	Not done
	2021-11-23	11	Extubated	Not done	Not done	Not applicable	Not applicable			26.7mg	IV Dexamethasone 4mg OM	Not done	Not done
	2021-11-24	12	stepped down to general ward	Not done	Not done	Not applicable	Not applicable			25mg	Prednisolone 25mg OM	Not done	Not done
	2021-11-25	13	inpatient in general ward	Not done	Not done	Not applicable	Not applicable			25mg	Prednisolone 25mg OM	Not done	Not done
	2021-11-26	14		Not done	Not done	Not applicable	Not applicable			15mg	Prednisolone 15mg OM	Not done	Not done
	2021-11-27	15		Not done	Not done	Not applicable	Not applicable			15mg	Prednisolone 15mg OM	Not done	Not done
	2021-11-28	16		Not done	Not done	Not applicable	Not applicable			15mg	Prednisolone 15mg OM	Not done	Not done
	2021-11-29	17		Not done	Not done	Not applicable	Not applicable			10mg	Prednisolone 10mg OM	Not done	Not done
	2021-11-30	18		Not done	Not done	Not applicable	Not applicable			10mg	Prednisolone 10mg OM	Not done	Not done
	2021-01-12	19		Not done	Not done	Not applicable	Not applicable			10mg	Prednisolone 10mg OM	Not done	Not done
	2021-02-12	20		14.2	16.6	Not applicable	Not applicable			5mg 2/12/ 21 till 15/12/21	Prenisolone 5mg OM 2/12/ 21 till 15/12/21	Not done	Not done
	2021-04-12	22		15.3	17.6	Not applicable	Not applicable					Not done	Not done
	2021-07-12	25		Not done	Not done	Not applicable	Not applicable					31913.8	negative
	2021-09-12	27		16.2	18.4	Not applicable	Not applicable					Not done	Not done
	2021-10-12	28	discharged from hospital	Not done	Not done	Not applicable	Not applicable					Not done	Not done
	2021-12-16	34	readmitted to hospital on 16/12/21	17.8	20.2	Not applicable	Not applicable	Remdesivir 17/12/21 - 28/12/21		50mg 16/12 - 22/12/21	Prenisolone 50mg OM 16/12 - 22/12/21	Not done	Not done
	2021-12-17	35		Not done	Not done	Not applicable	Not applicable					Not done	Not done
	2021-12-18	36		Not done	Not done	Not applicable	Not applicable					Not done	Not done
	2021-12-20	38		Not done	Not done	Not applicable	Not applicable		IVIG 20/12- 21/12			Not done	Not done
	2021-12-21	39		20.7	22.5	Not applicable	Not applicable					Not done	Not done
	2021-12-22	40		Not done	Not done	Not applicable	Not applicable					Not done	Not done
	2021-12-23	41		Not done	Not done	Not applicable	Not applicable			40mg 23/12/21 - 27/12/21	Prednisolone 40mg OM 23/12/21 - 27/12/21	Not done	Not done
	2021-12-26	44		18.8	20.6	Not applicable	Not applicable					Not done	Not done
	2021-12-27	45		Not done	Not done	Not applicable	Not applicable					Not done	Not done
	2021-12-28	46	Discharge from hospital on 28/12/21 against medical advice	Not done	Not done	Not applicable	Not applicable			30mg	Prednisolon 30mg OM	Not done	Not done
	2021-12-29	47		Not done	Not done	Not applicable	Not applicable			30mg	Prednisolon 30mg OM	Not done	Not done
PB_D48	2021-12-30	48		18.8	20.5	Not applicable	Not applicable			30mg	Prednisolon 30mg OM	Not done	Not done
	2021-12-31	49		Not done	Not done	Not applicable	Not applicable			20mg 31/12/21 - 6/1/22	Prednisolon 20mg OM 31/12/21 - 6/1/22	Not done	Not done
PB_D55	2022-06-01	55		18.4	20.3	Not applicable	Not applicable					Not done	Not done
	2022-07-01	56		Not done	Not done	Not applicable	Not applicable			10mg 7/1/22 - 9/1/22	Prednisolon 10mg OM 7/1/22 - 9/1/22	Not done	Not done
	2022-10-01	59	admitted to hospital on 10/1/22	Not done	Not done	Not applicable	Not applicable			30mg	Prednisolon 30mg OM	Not done	Not done
	2022-11-01	60	inpatient from 10/1/22 to 18/1/22	22.3	23.7	Not applicable	Not applicable			30mg	Prednisolon 30mg OM	Not done	Not done
	2022-11-01			Not applicable	17.21(TaqPath)	14.51(TaqPath)	17.18(TaqPath)			30mg	Prednisolon 30mg OM	Not done	Not done
	2022-12-01	61		Not done	Not done	Not applicable	Not applicable			30mg	Prednisolon 30mg OM	Not done	Not done
	2022-01-13	62		Not done	Not done	Not applicable	Not applicable			30mg	Prednisolon 30mg OM	Not done	Not done
	2022-01-14	63		25.1	27.7	Not applicable	Not applicable			50mg	Prednisolon 50mg OM	Not done	Not done
	2022-01-17	66		27.8	30.1	Not applicable	Not applicable					Not done	Not done
	2022-01-18	67	Discharged on 18/1/22	Not done	Not done	Not applicable	Not applicable					Not done	Not done
	2022-01-25	74		Not done	Not done	Not applicable	Not applicable					Not done	Not done
	2022-01-26	75		Not done	Not done	Not applicable	Not applicable					Not done	Not done
	2022-01-27	76		18.2	20.3	Not applicable	Not applicable					Not done	Not done
	2022-01-28	77		Not done	Not done	Not applicable	Not applicable			40mg	Prednisolon 40mg OM	Not done	Not done
	2022-02-01	82		Not done	Not done	Not applicable	Not applicable					Not done	Not done
	2022-03-02	83		22.2	23.8	Not applicable	Not applicable					3337.5	Not done
	2022-04-02	84		Not done	Not done	Not applicable	Not applicable			30mg	Prednisolon 30mg OM	Not done	Not done
	2022-10-02	90		20.8	22.6	Not applicable	Not applicable					Not done	Not done
	2022-11-02	91		Not done	Not done	Not applicable	Not applicable			20mg	Prednisolon 20mg OM	Not done	Not done
	17/2/2022	97		20.2	21.8	Not applicable	Not applicable					Not done	Not done
