# Supplementary material for: Emergence of SARS-CoV-2 Spike Mutations during Prolonged Infection in Immunocompromised Hosts
Source: Microbiol Spectr. 2022 May 11;10(3):e00791-22. doi: 10.1128/spectrum.00791-22 (PMC9241677; doi:10.1128/spectrum.00791-22)
Supplement: SUPPLEMENTAL FILE 3 — Supplemental material. Download spectrum.00791-22-s003.xlsx, XLSX file, 0.01 MB [file spectrum.00791-22-s003.xlsx]

## Sheet: overview
Id	Lineage	Clade	SNPs	Deletion	Insertion	Amino acid	Frame shift	Coverage
PA_D4	AY.23	GK	G210T, C241T, C1263T, C1404T, C3037T, G4181T, C4752T, C5497T, C6402T, T6685C, C7124T, A7537G, C8986T, G9053T, C10029T, A11201G, A11332G, C12100T, C14408T, C16073T, C16466T, G17679T, C19220T, C21618G, G21987A, T22917G, C22995A, A23403G, C23604G, G24410A, G25352T, C25469T, T26767C, T27638C, C27752T, C27874T, A28461G, G28881T, G28916T, G29402T, G29742T	A22029-, G22030-, T22031-, T22032-, C22033-, A22034-, G28248-, A28249-, T28250-, T28251-, T28252-, C28253-		M: I82T N: D63G, R203M, G215C, D377Y NSP12: P323L, A878V NSP13: P77L NSP14: A394V NSP2: T153M, P200L NSP3: A488S, T678I, P1228L, P1469S NSP4: V167L, T492I NSP6: T77A ORF3a: S26L ORF7a: V82A, T120I ORF7b: T40I ORF8: D119-, F120- S: T19R, G142D, E156G, F157-, R158-, L452R, T478K, D614G, P681R, D950N, V1264L		97.11
PA_D50	AY.23	GK	G210T, C241T, C1263T, C1404T, C3037T, G4181T, C4752T, C5497T, C5736T, C6402T, T6685C, C7124T, A7537G, C8986T, G9053T, C10029T, A11201G, A11332G, C12100T, C14408T, G15451A, C16073T, C16466T, G17679T, C19220T, C21618G, G21987A, G22895T, T22917G, G22989A, C22995A, A23403G, C23604G, G24410A, G25352T, C25469T, T26767C, C27509T, T27638C, C27752T, C27874T, A28461G, G28881T, G28916T, G29402T, G29742T	A22029-, G22030-, T22031-, T22032-, C22033-, A22034-, G28248-, A28249-, T28250-, T28251-, T28252-, C28253-, A28271-		M: I82T N: D63G, R203M, G215C, D377Y NSP12: P323L, G671S, A878V NSP13: P77L NSP14: A394V NSP2: T153M, P200L NSP3: A488S, T678I, A1006V, P1228L, P1469S NSP4: V167L, T492I NSP6: T77A ORF3a: S26L ORF7a: T39I, V82A, T120I ORF7b: T40I ORF8: D119-, F120- S: T19R, G142D, E156G, F157-, R158-, V445F, L452R, G476D, T478K, D614G, P681R, D950N, V1264L		100
PB_D1	AY.42	GK	G210T, C241T, C1263T, T1867C, G2258A, C3037T, C3551T, G4181T, C4752T, C5497T, C6402T, C7124T, A7537G, G8428A, C8986T, G9053T, C10029T, A11201G, A11332G, C12100T, C14408T, A14748G, G15451A, C16466T, G17679T, C19220T, C21618G, G21987A, T22213C, T22917G, C22995A, A23403G, C23604G, G24410A, C25262A, G25352T, C25469T, T26767C, T27638C, C27752T, C27874T, A28461G, G28881T, G28916T, G29402T, G29742T	A22029-, G22030-, T22031-, T22032-, C22033-, A22034-, G28248-, A28249-, T28250-, T28251-, T28252-, C28253-		M: I82T N: D63G, R203M, G215C, D377Y NSP12: P323L, G671S NSP13: P77L NSP14: A394V NSP2: T153M, V485I NSP3: P278S, A488S, T678I, P1228L, P1469S NSP4: V167L, T492I NSP6: T77A ORF3a: S26L ORF7a: V82A, T120I ORF7b: T40I ORF8: D119-, F120- S: T19R, G142D, E156G, F157-, R158-, L452R, T478K, D614G, P681R, D950N, L1234I, V1264L		98.83
PB_D48	AY.23.1	GK	G210T, C241T, C1263T, C1404T, T1867C, G2258A, C3037T, C3551T, G4181T, C4752T, C5497T, C6402T, C7124T, A7537G, C8986T, G9053T, C10029T, A11201G, A11332G, C12100T, C14408T, A14748G, G15451A, C16466T, G17679T, C19220T, C21618G, G21987A, T22213C, G22899T, T22917G, C22995A, A23403G, C23604G, G24410A, C25262A, G25352T, C25469T, T26767C, T27638C, C27752T, C27874T, A28461G, G28881T, G28916T, G29402T, G29…	A22029-, G22030-, T22031-, T22032-, C22033-, A22034-, G28248-, A28249-, T28250-, T28251-, T28252-, C28253-		M: I82T N: D63G, R203M, G215C, D377Y NSP12: P323L, G671S NSP13: P77L NSP14: A394V NSP2: T153M, P200L, V485I NSP3: P278S, A488S, T678I, P1228L, P1469S NSP4: V167L, T492I NSP6: T77A ORF3a: S26L ORF7a: V82A, T120I ORF7b: T40I ORF8: D119-, F120- S: T19R, G142D, E156G, F157-, R158-, G446V, L452R, T478K, D614G, P681R, D950N, L1234I, V1264L		99.58
PB_D55	AY.23.1	GK	G210T, C241T, C1263T, C1404T, C1684T, T1867C, G2258A, C3037T, C3551T, G4181T, G4352A, C4752T, C5497T, C6402T, C7124T, A7537G, C8986T, G9053T, C10029T, A11201G, A11332G, C12100T, C14408T, A14748G, G15451A, C16466T, G17679T, C19220T, C21618G, G21987A, T22213C, T22917G, G22992T, C22995A, C23039G, A23403G, C23604G, C24378T, G24410A, C25262A, G25352T, C25469T, T26767C, T27638C, C27752T, C27874T, A2846…	A22029-, G22030-, T22031-, T22032-, C22033-, A22034-, G28248-, A28249-, T28250-, T28251-, T28252-, C28253-		M: I82T N: D63G, R203M, G215C, D377Y NSP12: P323L, G671S NSP13: P77L NSP14: A394V NSP2: T153M, P200L, V485I NSP3: P278S, A488S, E545K, T678I, P1228L, P1469S NSP4: V167L, T492I NSP6: T77A ORF3a: S26L ORF7a: V82A, T120I ORF7b: T40I ORF8: D119-, F120- S: T19R, G142D, E156G, F157-, R158-, L452R, S477I, T478K, Q493E, D614G, P681R, S939F, D950N, L1234I, V1264L		99.58

## Sheet: figure2A
SNPs	PA_D4	PA_D50
G210T	93.8356	94
C241T	92.0962	98.1481
C1263T	98.9975	97.8102
C1404T	93.75	93.5673
C3037T	89	93.7824
G4181T	97.5	95.9016
C4752T	99.25	99.2126
C5497T	96.5	94.2623
C5736T	-	58.6957
C6402T	100	96.7213
T6685C	94.5	95.3333
C7124T	98.5	98.0861
A7537G	97.25	95.0355
C8986T	98.75	96.2121
G9053T	98	97.8102
C10029T	97.5	97.5728
A11201G	93.75	88.5246
A11332G	94.1919	94.2238
C12100T	96.75	93.2432
C14408T	94.2559	89.1156
G15451A	-	97.7876
C16073T	96.25	94.0397
C16466T	96.1538	97.191
G17679T	95.6583	92.4528
C19220T	99.0909	97.4359
C21618G	95.7179	98.2759
G21987A	99.5	98.5714
GAGTTCA22028G	99	99.2908
G22895T	-	90.7063
T22917G	94.2211	90.0369
G22989A	-	79.6875
C22995A	98.9848	94.5525
A23403G	90.5	84.6154
C23604G	94.3056	92.4242
G24410A	95.75	95.7983
G25352T	98.4887	97.4138
C25469T	93.5185	93.5484
T26767C	97	96.4286
C27509T	-	95.0617
T27638C	95.5	93.5135
C27752T	97.4811	99.5025
C27874T	96.9925	96.0396
AGATTTC28247A	99.8748	99.5595
TA28270T	5.38173	91.4894
A28461G	98.75	96.0674
G28881T	94.7903	94.3231
G28916T	97.25	94.7598
G29402T	91	90.2098
G29742T	96.25	90.6977

## Sheet: figure2B
SNPs	PB_D1	PB_D48	PB_D55
G210T	95.4082	94.75	93.9547
C241T	92.8389	92.9648	93.7028
C1263T	98.2323	98.25	97.75
C1404T	-	92.4242	100
C1684T	-	-	72.1805
T1867C	94.7368	96.4736	95.7286
G2258A	98.75	99.2481	98.25
C3037T	96.75	94.25	95
C3551T	98.5	98.5	98
G4181T	98	98	98
G4352A	-	-	66.7939
C4752T	97.75	98.75	97.7444
C5497T	94.7368	96.5	96.25
C6402T	96.5	95.5	94.75
C7124T	96.5	96	97.75
A7537G	94.7368	92.7318	96
G8428A	50.75	-	-
C8986T	98.25	98.25	98.5
G9053T	96.75	98.5	99.75
C10029T	96	98.2456	96.7419
A11201G	91.9799	87.218	88.75
A11332G	92.4433	90.9774	90.2256
C12100T	97.25	96.75	96.4912
C14408T	93.1452	94.7984	94.0722
A14748G	97.5	97.25	96.2406
G15451A	94.75	94.75	96.2406
C16466T	95.8228	94.8784	93.4866
G17679T	93.099	93.7824	94.8387
C19220T	98.7212	97.8562	98.3523
C21618G	94.5707	93.4591	93.1646
G21987A	99.25	99.25	98.75
GAGTTCA22028G	98.7469	99.75	100
T22213C	81.6138	82.3606	82.513
G22899T	-	53.6341	49.6774
T22917G	93.75	93.4837	94.1935
G22992T	-	-	56.0219
C22995A	99.1162	98.3503	99.274
G23012A	-	38.163	24.1252
C23039G	-	-	79.25
A23403G	89.5	90.5	93
C23604G	93.8202	93.1232	95.2654
C24378T	-	-	61.75
G24410A	93.4837	91.75	94.4862
C25262A	97.2431	97.5	98.5
G25352T	97.2362	96.9773	96.4912
C25469T	95	94.75	97.5
T26767C	96.5	95	96.2406
T27638C	96.2406	96	96.25
C27752T	96.2121	94.4515	95.4545
C27874T	95	96.25	94
AGATTTC28247A	100	100	100
TA28270T	3.88471	4.625	5.00626
A28461G	97.75	97	97.5
G28881T	96.4798	94.2257	94.3299
G28916T	96.2406	96.5	95.4887
G29402T	88.9724	89	91.25
G29742T	94.4862	96.4912	96.75
